# Supplementary material for: Nematicidal Metabolites from the Actinomycete Micromonospora sp. WH06
Source: Microorganisms. 2022 Nov 16;10(11):2274. doi: 10.3390/microorganisms10112274 (PMC9693860; doi:10.3390/microorganisms10112274)
Supplement: Supplementary file 1 [file microorganisms-10-02274-s001.zip]

Archive with 1 entries (1 files):
- microorganisms-2021156-supplementary.pdf
